# Supplementary material for: GMOseek: a user friendly tool for optimized GMO testing
Source: BMC Bioinformatics. 2014 Aug 1;15(1):258. doi: 10.1186/1471-2105-15-258 (PMC4138379; doi:10.1186/1471-2105-15-258)
Supplement: Supplementary file 1 — Additional file 1: GMO_EU_2005.tab. Tabulated file with frequencies and genetic components of the different EU authorized GM events in 2005. (ZIP 3 KB) [file 12859_2013_6540_MOESM1_ESM.zip › 2017301539113104_MOESM4_ESM.tab]

Event	Crop	probability	P-35s	P-35S/ACT8	P-4AS1 (P-4xAS1,35s)	P-ALS (ZM)	P-CBI	P-FMV	P-FMV/TSF1	tsf1	act8	P-CMoVb	P-Kti3	P-PCDK	P-PEPC	P-SsuAra	P-SCP1 (P-35S/Rsyn7-Syn II) / TMV	P-TA29	P-mas	P-NOS	P-SAMS	P-ract	P-ubiZM1(2)	P-MTL (P-MT)	P-Gzein	P-Tap (P-TaPer, Peroxidase Triticum aestivum)	P-H4 (Ph4a748At, h3At)	P-Z27	P-RbcS4	P-s7s7	PcsvmvXYZ (cassava vein mosaic virus)	Ph4a748	Ph4a748 ABBC	P-Bin19	T-35S	T-7S	T-ALS (Glycine max)	T-E9	T-histon At	T-Kti3	T-ORF25	T-Tr7	T-g7	T-H4	T-native (A. thaliana)	T-nos	T-ocs	T-pinII	T-stpi
d	d	c	d	d	d	d	d	d	d	d	d	d	d	d	d	d	d	d	d	d	d	d	d	d	d	d	d	d	d	d	d	d	d	d	d	d	d	d	d	d	d	d	d	d	d	d	d	d	d
m	m	m
GT73 (RT73)	Canola	0.01	0	0	0	0		1	0	0	0	0	0	0	0	0	0	0	0	0	0	0	0	0	0	0	0	0							0	0	0	1	0	0	0	0	0	0	0	0	0	0	0
MS1	Canola	0.01	0	0	0	0		0	0	0	0	0	0	0	0	1	0	1	0	1	0	0	0	0	0	0	0	0								0	0	0	0	0	0	0	1	0	0	1	1	0	0
MS1xRf1	Canola	0.01	0															1		1																							1			1	1
MS1xRF2	Canola	0.01	0															1		1																							1			1	1
MS8	Canola	0.01	0	0	0	0		0	0	0	0	0	0	0	0	1	0	1	0	0	0	0	0	0	0	0	0	0								0	0	0	0	0	0	0	1	0	0	1	0	0	0
MS8xRF3	Canola	0.01	0															1																									1			1
RF1	Canola	0.01	0	0	0	0		0	0	0	0	0	0	0	0	1	0	1	0	1	0	0	0	0	0	0	0	0								0	0	0	0	0	0	0	1	0	0	1	1	0	0
RF2	Canola	0.01	0	0	0	0		0	0	0	0	0	0	0	0	1	0	1	0	1	0	0	0	0	0	0	0	0							0	0	0	0	0	0	0	0	1	0	0	1	1	0	0
RF3	Canola	0.01	0	0	0	0		0	0	0	0	0	0	0	0	1	0	1	0	0	0	0	0	0	0	0	0	0							0	0	0	0	0	0	0	0	1	0	0	1	0	0	0
T45 (= HCN28 = ACS-BN008-2) (? Topas 19/2)	Canola	0.01	1	0	0	0		0	0	0	0	0	0	0	0	0	0	0	0	0	0	0	0	0	0	0	0	0							1	0	0	0	0	0	0	0	0	0	0	0	0	0	0
Topas 19/2 (HCN92)	Canola	0.01	1	0	0	0		0	0	0	0	0	0	0	0	0	0	0	0	1	0	0	0	0	0	0	0	0							1	0	0	0	0	0	0	0	0	0	0	0	1	0	0
DAS59122	Corn	0.01	1	0	0	0		0	0	0	0	0	0	0	0	0	0	0	0	0	0	0	1	0	0	1	0	0								0	0	0	0	0	0	0	0	0	0	0	0	1	1
87460	Corn	0.01	1	0	0	0		0	0	0	0	0	0	0	0	0	0	0	0	0	0	1	0	0		0	0	0							0	0	0	0	0	0	0	1	0	0	0	1	0	0
MON88017	Corn	0.01	1	0	0	0		0	0	0	0	0	0	0	0	0	0	0	0	0	0	1	0	0	0	0	0	0								0	0	0	0	0	0	0	0	0	0	1	0	0	0
MON89034	Corn	0.01	1	0	0	0		1	0	0	0	0	0	0	0	0	0	0	0	0	0	0	0	0	0	0	0	0							0	0	0	0	0	0	0	0	0	0	0	1	0	0	0
Bt 176 (event 176)	Corn	0.01	1	0	0	0		0	0	0	0	0	0	1	1	0	0	0	0	0	0	0	0	0	0	0	0	0							1	0	0	0	0	0	0	0	0	0	0	0	0	0	0
Bt10	Corn	0.01	1	0	0	0		0	0	0	0	0	0	0	0	0	0	0	0	0	0	0	0	0		0	0	0							0	0	0	0	0	0	0	0	0	0	0	1	0	0
Bt11	Corn	0.01	1	0	0	0		0	0	0	0	0	0	0	0	0	0	0	0	0	0	0	0	0	0	0	0	0							0	0	0	0	0	0	0	0	0	0	0	1	0	0	0
Bt11xGA21	Corn	0.01	1	0	0	0		0	0	0	0	0	0	0	0	0	0	0	0	0	0	1	0	0	0	0	0	0							0	0	0	0	0	0	0	0	0	0	0	1	0	0	0
Event 32	Corn	0.01		0	0	0		0	0	0	0	0	0	0	0	0	0	0	0	0	0	0	1	0		1	0	0							1		0	0	0	0	0	0	0	0	0	0	0	1
Event 3272	Corn	0.01	0	0	0	0		0	0	0	0	0	0	0	0	0	0	0	0	0	0	0	1	0	1	0	0	1							1	0	0	0	0	0	0	0	0	0	0	1	0	0	0
Event 98140	Corn	0.01	1	0	0	1		0	0	0	0	0	0	0	0	0	0	0	0	0	0	0	1	0	0	0	0	0							0	0	0	0	0	0	0	0	0	0	0	0	0	1	0
GA21	Corn	0.01	0	0	0	0		0	0	0	0	0	0	0	0	0	0	0	0	0	0	1	0	0	0	0	0	0							0	0	0	0	0	0	0	0	0	0	0	1	0	0	0
MIR162	Corn	0.01	0	0	0	0		0	0	0	0	0	0	0	0	0	0	0	0	0	0	0	1	0	0	0	0	0							1	0	0	0	0	0	0	0	0	0	0	1	0	0	0
MIR604	Corn	0.01	0	0	0	0		0	0	0	0	0	0	0	0	0	0	0	0	0	0	0	1	1	0	0	0	0								0	0	0	0	0	0	0	0	0	0	1	0	0	0
MON810	Corn	0.014	1	0	0	0		0	0	0	0	0	0	0	0	0	0	0	0	0	0	0	0	0	0	0	0	0								0	0	0	0	0	0	0	0	0	0	0	0	0	0
MON863	Corn	0.01	1	0	1	0		0	0	0	0	0	0	0	0	0	0	0	0	0	0	0	0	0	0	0	0	0								0	0	0	0	0	0	0	0	0	0	1	0	0	0
MON863xNK603	Corn	0.01	1	0	1	0	0	0	0	0	0	0	0	0	0	0	0	0	0	0	0	1	0	0	0	0	0	0	0	0	0	0	0	0	0	0	0	0	0	0	0	0	0	0	0	1	0	0	0
MON863xMON810	Corn	0.01	1	0	1	0	0	0	0	0	0	0	0	0	0	0	0	0	0	0	0	0	0	0	0	0	0	0	0	0	0	0	0	0	0	0	0	0	0	0	0	0	0	0	0	1	0	0	0
MON863xMON810xNK603	Corn	0.01	1	0	1	0	0	0	0	0	0	0	0	0	0	0	0	0	0	0	0	0	0	0	0	0	0	0	0	0	0	0	0	0	0	0	0	0	0	0	0	0	0	0	0	1	0	0	0
NK603	Corn	0.01	1	0	0	0		0	0	0	0	0	0	0	0	0	0	0	0	0	0	1	0	0	0	0	0	0								0	0	0	0	0	0	0	0	0	0	1	0	0	0
T25	Corn	0.01	1	0	0	0		0	0	0	0	0	0	0	0	0	0	0	0	0	0	0	0	0	0	0	0	0							1	0	0	0	0	0	0	0	0	0	0	0	0	0	0
TC1507 (DAS1507)	Corn	0.01	1	0	0	0		0	0	0	0	0	0	0	0	0	0	0	0	0	0	0	1	0	0	0	0	0							1	0	0	0	0	0	1	0	0	0	0	0	0	0	0
TC1507xDAS59122	Corn	0.01	1	0	0	0		0	0	0	0	0	0	0	0	0	0	0	0	0	0	0	1	0	0	1	0	0							1	0	0	0	0	0	1	0	0	0	0	0	0	1	1
TC1507xNK603	Corn	0.01	1	0	0	0	0	0	0	0	0	0	0	0	0	0	0	0	0	0	0	1	1	0	0	0	0	0	0	0	0	0	0	0	1	0	0	0	0	0	1	0	0	0	0	1	0	0	0
DAS59122xTC1507xNK603	Corn	0.01	1	0	0	0	0	0	0	0	0	0	0	0	0	0	0	0	0	0	0	1	1	0	0	1	0	0	0	0	0	0	0	0	1	0	0	0	0	0	1	0	0	0	0	1	0	1	1
59122xNK603	Corn	0.01	1	0	0	0	0	0	0	0	0	0	0	0	0	0	0	0	0	0	0	1	1	0	0	1	0	0	0	0	0	0	0	0	0	0	0	0	0	0	0	0	0	0	0	1	0	1	1
MON89034xMON88017	Corn	0.01	1	0	0	0	0	1	0	0	0	0	0	0	0	0	0	0	0	0	0	1	0	0	0	0	0	0	0	0	0	0	0	0	0	0	0	0	0	0	0	0	0	0	0	1	0	0	0
MON89034xNK603	Corn	0.01	1	0	0	0	0	1	0	0	0	0	0	0	0	0	0	0	0	0	0	1	0	0	0	0	0	0	0	0	0	0	0	0	0	0	0	0	0	0	0	0	0	0	0	1	0	0	0
GA21xMIR604	Corn	0.01	0	0	0	0	0	0	0	0	0	0	0	0	0	0	0	0	0	0	0	1	1	1	0	0	0	0	0	0	0	0	0	0	0	0	0	0	0	0	0	0	0	0	0	1	0	0	0
GA21xMON810	Corn	0.01	1	0	0	0	0	0	0	0	0	0	0	0	0	0	0	0	0	0	0	1	0	0	0	0	0	0	0	0	0	0	0	0	0	0	0	0	0	0	0	0	0	0	0	1	0	0	0
MON88017xMON810	Corn	0.01	1	0	0	0	0	0	0	0	0	0	0	0	0	0	0	0	0	0	0	1	0	0	0	0	0	0	0	0	0	0	0	0	0	0	0	0	0	0	0	0	0	0	0	1	0	0	0
NK603xMON810	Corn	0.01	1	0	0	0	0	0	0	0	0	0	0	0	0	0	0	0	0	0	0	1	0	0	0	0	0	0	0	0	0	0	0	0	0	0	0	0	0	0	0	0	0	0	0	1	0	0	0
MON88913	Cotton	0.01	1	1	0	0		0	1	1	1	0	0	0	0	0	0	0	0	0	0	0	0	0	0	0	0	0							0	0	0	1	0	0	0	0	0	0	0	0	0	0	0
MON1445, 1698	Cotton	0.01	1	0	0	0		1	0	0	0	1	0	0	0	0	0	0	0	0	0	0	0	0	0	0	0	0								0	0	1	0	0	0	0	0	0	0	1	0	0	0
GHB614	Cotton	0.01	0	0	0	0		0	0	0	0	0	0	0	0	0	0	0	0	0	0	0	0	0	0	0	1	0							0	0	0	0	1	0	0	0	0	1	0	0	0	0	0
LLcotton25	Cotton	0.01	1	0	0	0		0	0	0	0	0	0	0	0	0	0	0	0	0	0	0	0	0	0	0	0	0								0	0	0	0	0	0	0	0	0	0	1	0	0	0
MON 531	Cotton	0.01	1	0	0	0	1	0	0	0	0	0	0	0	0	0	0	0	0	0	0	0	0	0	0	0	0	0								1	0	0	0	0	0	0	0	0	0	1	0	0	0
MON15985 (DB50xMON531)	Cotton	0.01	1	0	0	0		0	0	0	0	0	0	0	0	0	0	0	0	0	0	0	0	0	0	0	0	0								1	0	0	0	0	0	0	0	0	0	1	0	0	0
MON15985xMON1445	Cotton	0.01	1	0	0	0	0	1	0	0	0	1	0	0	0	0	0	0	0	0	0	0	0	0	0	0	0	0	0	0	0	0	0	0	0	1	0	1	0	0	0	0	0	0	0	1	0	0	0
3006-210-23x281-24-236	Cotton	0.01	0	0	0	0	0	0	0	0	0	0	0	0	0	0	0	0	1	0	0	0	1	0	0	0	0	0	0	0	0	0	0	0	0	0	0	0	0	0	1	0	0	0	0	0	0	0	0
MON531xMON1445	Cotton	0.01	1	0	0	0	1	1	0	0	0	1	0	0	0	0	0	0	0	0	0	0	0	0	0	0	0	0	0	0	0	0	0	0	0	1	0	1	0	0	0	0	0	0	0	1	0	0	0
GHB-119	Cotton	0.01	1																												1				1											1
T304-40	Cotton	0.01	1																											1																1
FP967	Flax	0.01	0	0	0	0		0	0	0	0	0	0	0	0	0	0	0	0	1	0	0	0	0		0	0	0							0	0	0	0	0	0	0	0	0	0	1	1	0	0
55-1, 63-1	Papaya	0.01	1	0	0	0		0	0	0	0	0	0	0	0	0	0	0	0	1	0	0	0	0		0	0	0							1	0	0	0	0	0	0	0	0	0	0	1	0	0
EH92-527-1	Potato	0.01	0	0	0	0		0	0	0	0	0	0	0	0	0	0	0	0	1	0	0	0	0	0	0	0	0							0	0	0	0	0	0	0	0	0	0	0	1	0	0	0
Bt63 (Shanyou, JinYou)	Rice	0.01	0	0	0	0		0	0	0	0	0	0	0	0	0	0	0	0	0	0	1	0	0	0	0	0	0							0	0	0	0	0	0	0	0	0	0	0	1	0	0	0
KMD1 (Kemingdao 1)	Rice	0.01	1																	1			1											1												1
LLRICE601	Rice	0.01	1	0	0	0		0	0	0	0	0	0	0	0	0	0	0	0	0	0	0	0	0	0	0	0	0							0	0	0	0	0	0	0	0	0	0	0	1	0	0	0
LLRICE62	Rice	0.01	1	0	0	0		0	0	0	0	0	0	0	0	0	0	0	0	0	0	0	0	0	0	0	0	0							1	0	0	0	0	0	0	0	0	0	0	0	0	0	0
KeFeng6	Rice	0.01	1																			1	1												1											1
305423	Soybean	0.01	0	0	0	0		0	0	0	0	0	1	0	0	0	0	0	0	0	1	0	0	0	0	0	0	0							0	0	1	0	0	1	0	0	0	0	0	0	0	0	0
356043	Soybean	0.01	1	0	0	0		0	0	0	0	0	1	0	0	0	1	0	0	0	0	0	0	0	0	0	0	0								0	1	0	0	0	0	0	0	0	0	0	0	1	0
A2704-12, A2704-21, A5547-35	Soybean	0.01	1	0	0	0		0	0	0	0	0	0	0	0	0	0	0	0	0	0	0	0	0	0	0	0	0							1	0	0	0	0	0	0	0	0	0	0	0	0	0	0
A5547-127	Soybean	0.01	1	0	0	0		0	0	0	0	0	0	0	0	0	0	0	0	0	0	0	0	0	0	0	0	0							1	0	0	0	0	0	0	0	0	0	0	0	0	0	0
BPS-CV127-9	Soybean	0.01	0	0	0	0		0	0	0	0	0	0	0	0	0	0	0	0	0	0	0	0	0		0	0	0							0	0	0	0	0	0	0	0	0	0	0	0	0	0
GTS 40-3-2, MON40-3-2	Soybean	0.069	1	0	0	0		0	0	0	0	0	0	0	0	0	0	0	0	0	0	0	0	0	0	0	0	0								0	0	0	0	0	0	0	0	0	0	1	0	0	0
MON87701	Soybean	0.01																											1							1
MON89788	Soybean	0.014	0	0	0	0		1	1	1	0	0	0	0	0	0	0	0	0	0	0	0	0	0	0	0	0	0								0	0	1	0	0	0	0	0	0	0	0	0	0	0
FG72	Soybean	0.01																														1	1											1		1
H7-1, RUR H7	Sugarbeet	0.01	0	0	0	0		1	0	0	0	0	0	0	0	0	0	0	0	0	0	0	0	0	0	0	0	0								0	0	1	0	0	0	0	0	0	0	0	0	0	0
Bt11xMIR604	Corn	0.01	1	0	0	0		0	0	0	0	0	0	0	0	0	0	0	0	0	0	0	1	1	0	0	0	0							0	0	0	0	0	0	0	0	0	0	0	1	0	0	0
Bt11xMIR604xGA21	Corn	0.01	1	0	0	0		0	0	0	0	0	0	0	0	0	0	0	0	0	0	1	1	1	0	0	0	0							0	0	0	0	0	0	0	0	0	0	0	1	0	0	0
MON87701xMON89188	Soybean	0.01						1	1	1																			1							1		1
DAS-40278-9	Corn	0.01																					1
[truncated: 74 more columns]
