# Supplementary material for: GMOseek: a user friendly tool for optimized GMO testing
Source: BMC Bioinformatics. 2014 Aug 1;15(1):258. doi: 10.1186/1471-2105-15-258 (PMC4138379; doi:10.1186/1471-2105-15-258)
Supplement: Supplementary file 2 — Additional file 2: GMO_EU_2008.tab. Tabulated file with frequencies and genetic components of the different EU authorized GM events in 2008. (ZIP 10 KB) [file 12859_2013_6540_MOESM2_ESM.zip › 2017301539113104_MOESM5_ESM.tab]

Event	Crop	probability	P-35s	P-7salpha	P-35S/ACT8	dP-35s	P-2xOCS,35s	P-4AS1 (P-4xAS1,35s)	P-5126del	P-ALS	P-ALS (ZM)	P-CBI	P-E8	P-FMV	P-eFMV	P-FMV/TSF1	tsf1	act8	P-CMoVb	P-Kti3	P-PCA55	P-PCDK	P-PEPC	P-Ptac	P-SsuAra	PArabSSu1	P-SCP1 (P-35S/Rsyn7-Syn II) / TMV	P-TA29	P-mac	P-mas	P-ManS (A. tumefaciens)	P-napin (seed-specific promoter)	P-NOS	2xP-nos	P-SAMS	P-ract	P-actin2	P-OCS	P-ubiZM1(2)	P-ubi (a.th)	P-MTL (P-MT)	P-Glb1	P-Gzein	P-Tap (P-TaPer, Peroxidase Triticum aestivum)	P-�-Conglycinin	P-(PHA)-L(dlec2) (seed specific)	P-H4 (Ph4a748At, h3At)	P-Z27	P-gbss
d	d	c	d	d	d	d	d	d	d	d	d	d	d	d	d	d	d	d	d	d	d	d	d	d	d	d	d	d	d	d	d	d	d	d	d	d	d	d	d	d	d	d	d	d	d	d	d	d	d
m	m	m
AR-9	Adzuki bean	0.001	0	0		0	0	0	0	0		0	0	0	0					0	0	0	0	0				0	0	0		0	0	0		0			0						0	1
J101, j163	Alfalfa	0.001	0	0	0	0	0	0	0	0	0	0	0	0	1	0	0	0	0	0	0	0	0	0	0		0	0	0	0	0	0	0	0	0	0	0		0		0	0		0	0	0	0	0
BR891	Broccoli	0.001
23-198, 23-18-17	Canola	0.001	1		0			0	0		0		0	0		0	0	0	0	0	0	0	0		0	0	0	0	0	0	0	1	0		0	0	0	0	0	0	0	0	0	0	0		0	0
Event 18, pCGN3828-212/86-18, Laurate	Canola	0.001	1																													1
Falcon GS/40/90	Canola	0.001	1		0			0	0		0		0	0		0	0	0	0	0	0	0	0		0	0	0	0	0	0	0		0		0	0	0	0	0	0	0	0	0	0	0		0	0
GT200	Canola	0.001	0		0			0	0		0		0	1		0	0	0	0	0	0	0	0		0	0	0	0	0	0	0		0		0	0	0	0	0	0	0	0	0	0	0		0	0
GT73 (RT73)	Canola	0.01	0		0			0	0		0		0	1		0	0	0	0	0	0	0	0		0	0	0	0	0	0	0		0		0	0	0	0	0	0	0	0	0	0	0		0	0
HCN10	Canola	0.001	1		0			0	0		0		0	0		0	0	0	0	0	0	0	0		0	0	0	0	0	0	0		1		0	0	0	0	0	0	0	0	0	0	0		0	0
Liberator L62, pHoe6/Ac	Canola	0.001	1		0			0	0		0		0	0		0	0	0	0	0	0	0	0		0	0	0	0	0	0	0		0		0	0	0	0	0	0	0	0	0	0	0		0	0
MPS961, 962, 963, 964, 965	Canola	0.001
MS1	Canola	0.01	0		0			0	0		0		0	0		0	0	0	0	0	0	0	0		1	0	0	1	0	0	0		1		0	0	0	0	0	0	0	0	0	0	0		0	0
MS1xRf1	Canola	0.01	0																									1					1
MS1xRF2	Canola	0.01	0																									1					1
MS8	Canola	0.01	0		0			0	0		0		0	0		0	0	0	0	0	0	0	0		1	0	0	1	0	0	0		0		0	0	0	0	0	0	0	0	0	0	0		0	0
MS8xRF3	Canola	0.01	0																									1
NS738, NS1471, NS1473	Canola	0.001
OXY235	Canola	0.001	1		0			0	0		0		0	0		0	0	0	0	0	0	0	0		0	0	0	0	0	0	0		0		0	0	0	0	0	0	0	0	0	0	0		0	0
PHY14, PHY35	Canola	0.001	0		0			0	0		0		0	0		0	0	0	0	0	0	0	0		1	0	0	1	0	0	0		0		0	0	0	0	0	0	0	0	0	0	0		0	0
PHY23	Canola	0.001
PHY36	Canola	0.001	0		0			0	0		0		0	0		0	0	0	0	0	0	0	0		1	0	0	1	0	0	0		0		0	0	0	0	0	0	0	0	0	0	0		0	0
pRESS	Canola	0.001
RF1	Canola	0.01	0		0			0	0		0		0	0		0	0	0	0	0	0	0	0		1	0	0	1	0	0	0		1		0	0	0	0	0	0	0	0	0	0	0		0	0
RF2	Canola	0.01	0		0			0	0		0		0	0		0	0	0	0	0	0	0	0		1	0	0	1	0	0	0		1		0	0	0	0	0	0	0	0	0	0	0		0	0
RF3	Canola	0.01	0		0			0	0		0		0	0		0	0	0	0	0	0	0	0		1	0	0	1	0	0	0		0		0	0	0	0	0	0	0	0	0	0	0		0	0
T45 (= HCN28 = ACS-BN008-2) (? Topas 19/2)	Canola	0.01	1		0			0	0		0		0	0		0	0	0	0	0	0	0	0		0	0	0	0	0	0	0		0		0	0	0	0	0	0	0	0	0	0	0		0	0
Topas 19/2 (HCN92)	Canola	0.01	1		0			0	0		0		0	0		0	0	0	0	0	0	0	0		0	0	0	0	0	0	0		1		0	0	0	0	0	0	0	0	0	0	0		0	0
45A37, 46A40	Canola	0.001
46A12, 46A16	Canola	0.001
HCR1 ( xT45)	Canola (polish canola)	0.001	1		0			0	0		0		0	0		0	0	0	0	0	0	0	0		0	0	0	0	0	0	0		0		0	0	0	0	0	0	0	0	0	0	0		0	0
ZSR500, ZSR502, ZSR503	Canola (polish canola)	0.001	0		0			0	0		0		0	0		0	0	0	0	0	0	0	0		0	0	0	0	0	0	0		0		0	0	0	0	0	0	0	0	0	0	0		0	0
CF156	Cauliflower	0.001
RM3-3, RM3-4, RM3-6	Chicory	0.001	0		0			0	0		0		0	0		0	0	0	0	0		0	0		1		0	1	0	0	0		1		0	0	0		0		0	0		0	0		0	0
25958	Corn	0.001
DAS59122	Corn	0.01	1		0			0	0		0		0	0		0	0	0	0	0	0	0	0		0	0	0	0	0	0	0		0		0	0	0	0	1	0	0	0	0	1	0		0	0
87460	Corn	0.01	1		0			0	0		0		0	0		0	0	0	0	0		0	0		0		0	0	0	0	0		0		0	1	0		0		0	0		0	0		0	0
MON88017	Corn	0.01	1		0			0	0		0		0	0		0	0	0	0	0	0	0	0		0	0	0	0	0	0	0		0		0	1	0	0	0	0	0	0	0	0	0		0	0
MON89034	Corn	0.01	1		0			0	0		0		0	1		0	0	0	0	0	0	0	0		0	0	0	0	0	0	0		0		0	0	0	0	0	0	0	0	0	0	0		0	0
Bt 176 (event 176)	Corn	0.01	1		0			0	0		0		0	0		0	0	0	0	0	0	1	1		0	0	0	0	0	0	0		0		0	0	0	0	0	0	0	0	0	0	0		0	0
3751IR	Corn	0.001
676, 678, 680	Corn	0.001	1		0			0	1		0		0	0		0	0	0	0	0	0	0	0		0	0	0	0	0	0	0		0		0	0	0	0	0	0	0	0	0	0	0		0	0
B16 (= DLL25)	Corn	0.001	1		0			0	0		0		0	0		0	0	0	0	0	0	0	0		0	0	0	0	0	0	0		0		0	0	0	0	0	0	0	0	0	0	0		0	0
Bt10	Corn	0.01	1		0			0	0		0		0	0		0	0	0	0	0		0	0		0		0	0	0	0	0		0		0	0	0		0		0	0		0	0		0	0
Bt11	Corn	0.01	1		0			0	0		0		0	0		0	0	0	0	0	0	0	0		0	0	0	0	0	0	0		0		0	0	0	0	0	0	0	0	0	0	0		0	0
Bt11xGA21	Corn	0.01	1		0			0	0		0		0	0		0	0	0	0	0	0	0	0		0	0	0	0	0	0	0		0		0	1	0	0	0	0	0	0	0	0	0		0	0
CBH-351	Corn	0.001	1		0			0	0		0		0	0		0	0	0	0	0		0	0		0		0	0	0	0	0		0		0	0	0		0		0	0		0	0		0	0
DAS6275	Corn	0.001	1		0			0	0		0		0	0		0	0	0	0	0	0	0	0		0	0	0	0	0	0	0		0		0	0	0	0	1	0	0	0	0	0	0		0	0
DBT418	Corn	0.001	1		0		1	0	0		0		0	0		0	0	0	0	0	0	0	0		0	0	0	0	0	0	0		0		0	0	0	1	0	0	0	0	0	0	0		0	0
DK404SR	Corn	0.001
Event 32	Corn	0.01			0			0	0		0		0	0		0	0	0	0	0		0	0		0		0	0	0	0	0		0		0	0	0		1		0	0		1	0		0	0
Event 3243M	Corn	0.001
Event 3272	Corn	0.01	0		0			0	0		0		0	0		0	0	0	0	0	0	0	0		0	0	0	0	0	0	0		0		0	0	0	0	1	0	0	0	1	0	0		0	1
Event 98140	Corn	0.01	1		0			0	0		1		0	0		0	0	0	0	0	0	0	0		0	0	0	0	0	0	0		0		0	0	0	0	1	0	0	0	0	0	0		0	0
EXP1910IT	Corn	0.001
GA21	Corn	0.01	0		0			0	0		0		0	0		0	0	0	0	0	0	0	0		0	0	0	0	0	0	0		0		0	1	0	0	0	0	0	0	0	0	0		0	0
LY038	Corn	0.001	0		0			0	0		0		0	0		0	0	0	0	0	0	0	0		0	0	0	0	0	0	0		0		0	1	0	0	0	0	0	1	0	0	0		0	0
MIR162	Corn	0.01	0		0			0	0		0		0	0		0	0	0	0	0	0	0	0		0	0	0	0	0	0	0		0		0	0	0	0	1	0	0	0	0	0	0		0	0
MIR604	Corn	0.01	0		0			0	0		0		0	0		0	0	0	0	0	0	0	0		0	0	0	0	0	0	0		0		0	0	0	0	1	0	1	0	0	0	0		0	0
MON80100	Corn	0.001	1		0			0	0		0		0	0		0	0	0	0	0	0	0	0		0	0	0	0	0	0	0		0		0	0	0	0	0	0	0	0	0	0	0		0	0
MON802	Corn	0.001	1		0			0	0		0		0	0		0	0	0	0	0	0	0	0		0	0	0	0	0	0	0		0		0	0	0	0	0	0	0	0	0	0	0		0	0
MON809	Corn	0.001	1		0			0	0		0		0	0		0	0	0	0	0	0	0	0		0	0	0	0	0	0	0		0		0	0	0	0	0	0	0	0	0	0	0		0	0
MON810	Corn	0.014	1		0			0	0		0		0	0		0	0	0	0	0	0	0	0		0	0	0	0	0	0	0		0		0	0	0	0	0	0	0	0	0	0	0		0	0
MON832	Corn	0.001	1		0			0	0		0		0	0		0	0	0	0	0	0	0	0		0	0	0	0	0	0	0		0		0	0	0	0	0	0	0	0	0	0	0		0	0
MON863	Corn	0.01	1		0			1	0		0		0	0		0	0	0	0	0	0	0	0		0	0	0	0	0	0	0		0		0	0	0	0	0	0	0	0	0	0	0		0	0
MON863xMON810	Corn	0.01	1	0	0	0	0	1	0	0	0	0	0	0	0	0	0	0	0	0	0	0	0	0	0	0	0	0	0	0	0	0	0	0	0	0	0	0	0	0	0	0	0	0	0	0	0	0	0
MON863xNK603	Corn	0.01	1	0	0	0	0	1	0	0	0	0	0	0	0	0	0	0	0	0	0	0	0	0	0	0	0	0	0	0	0	0	0	0	0	1	0	0	0	0	0	0	0	0	0	0	0	0	0
MON863xMON810xNK603	Corn	0.01	1	0	0	0	0	1	0	0	0	0	0	0	0	0	0	0	0	0	0	0	0	0	0	0	0	0	0	0	0	0	0	0	0	0	0	0	0	0	0	0	0	0	0	0	0	0	0
MS3	Corn	0.001	1		0			0	0		0		0	0		0	0	0	0	0	0	0	0	1	0	0	0	1	0	0	0		0		0	0	0	0	0	0	0	0	0	0	0		0	0
MS6	Corn	0.001	1		0			0	0		0		0	0		0	0	0	0	0	1	0	0		0	0	0	1	0	0	0		0		0	0	0	0	0	0	0	0	0	0	0		0	0
NK603	Corn	0.01	1		0			0	0		0		0	0		0	0	0	0	0	0	0	0		0	0	0	0	0	0	0		0		0	1	0	0	0	0	0	0	0	0	0		0	0
T14	Corn	0.001	1		0			0	0		0		0	0		0	0	0	0	0		0	0		0		0	0	0	0	0		0		0	0	0		0		0	0		0	0		0	0
T25	Corn	0.01	1		0			0	0		0		0	0		0	0	0	0	0	0	0	0		0	0	0	0	0	0	0		0		0	0	0	0	0	0	0	0	0	0	0		0	0
TC1507 (DAS1507)	Corn	0.01	1		0			0	0		0		0	0		0	0	0	0	0	0	0	0		0	0	0	0	0	0	0		0		0	0	0	0	1	0	0	0	0	0	0		0	0
TC1507xDAS59122	Corn	0.01	1		0			0	0		0		0	0		0	0	0	0	0	0	0	0		0	0	0	0	0	0	0		0		0	0	0	0	1	0	0	0	0	1	0		0	0
TC1507xNK603	Corn	0.01	1	0	0	0	0	0	0	0	0	0	0	0	0	0	0	0	0	0	0	0	0	0	0	0	0	0	0	0	0	0	0	0	0	1	0	0	1	0	0	0	0	0	0	0	0	0	0
DAS59122xTC1507xNK603	Corn	0.01	1	0	0	0	0	0	0	0	0	0	0	0	0	0	0	0	0	0	0	0	0	0	0	0	0	0	0	0	0	0	0	0	0	1	0	0	1	0	0	0	0	1	0	0	0	0	0
59122xNK603	Corn	0.01	1	0	0	0	0	0	0	0	0	0	0	0	0	0	0	0	0	0	0	0	0	0	0	0	0	0	0	0	0	0	0	0	0	1	0	0	1	0	0	0	0	1	0	0	0	0	0
MON89034xMON88017	Corn	0.01	1	0	0	0	0	0	0	0	0	0	0	1	0	0	0	0	0	0	0	0	0	0	0	0	0	0	0	0	0	0	0	0	0	1	0	0	0	0	0	0	0	0	0	0	0	0	0
MON89034xNK603	Corn	0.01	1	0	0	0	0	0	0	0	0	0	0	1	0	0	0	0	0	0	0	0	0	0	0	0	0	0	0	0	0	0	0	0	0	1	0	0	0	0	0	0	0	0	0	0	0	0	0
DBT418-DK566	Corn	0.001
DLL25-DK566	Corn	0.001
GA21xMIR604	Corn	0.01	0	0	0	0	0	0	0	0	0	0	0	0	0	0	0	0	0	0	0	0	0	0	0	0	0	0	0	0	0	0	0	0	0	1	0	0	1	0	1	0	0	0	0	0	0	0	0
GA21xMON810	Corn	0.01	1	0	0	0	0	0	0	0	0	0	0	0	0	0	0	0	0	0	0	0	0	0	0	0	0	0	0	0	0	0	0	0	0	1	0	0	0	0	0	0	0	0	0	0	0	0	0
MON810xLY038	Corn	0.001	1	0	0	0	0	0	0	0	0	0	0	0	0	0	0	0	0	0	0	0	0	0	0	0	0	0	0	0	0	0	0	0	0	1	0	0	0	0	0	1	0	0	0	0	0	0	0
MON88017xMON810	Corn	0.01	1	0	0	0	0	0	0	0	0	0	0	0	0	0	0	0	0	0	0	0	0	0	0	0	0	0	0	0	0	0	0	0	0	1	0	0	0	0	0	0	0	0	0	0	0	0	0
NK603xMON810	Corn	0.01	1	0	0	0	0	0	0	0	0	0	0	0	0	0	0	0	0	0	0	0	0	0	0	0	0	0	0	0	0	0	0	0	0	1	0	0	0	0	0	0	0	0	0	0	0	0	0
MON810xT25	Corn	0.001	1	0	0	0	0	0	0	0	0	0	0	0	0	0	0	0	0	0	0	0	0	0	0	0	0	0	0	0	0	0	0	0	0	0	0	0	0	0	0	0	0	0	0	0	0	0	0
Event 5307	Corn	0.001
MON87427	Corn	0.001
HCEM485	Corn	0.001
DAS-40278-9	Corn	0.001																																					1
757	Cotton	0.001	1		0			0	0		0	1	0	0		0	0	0	0	0	0	0	0		0	0	0	0	0	0	0		0		0	0	0	0	0	0	0	0	0	0	0		0	0
1076	Cotton	0.001	1		0			0	0		0	1	0	0		0	0	0	0	0	0	0	0		0	0	0	0	0	0	0		0		0	0	0	0	0	0	0	0	0	0	0		0	0
1849	Cotton	0.001
MON88913	Cotton	0.01	1		1			0	0		0		0	0		1	1	1	0	0	0	0	0		0	0	0	0	0	0	0		0		0	0	0	0	0	0	0	0	0	0	0		0	0
MON1445, 1698	Cotton	0.01	1		0			0	0		0		0	1		0	0	0	1	0	0	0	0		0	0	0	0	0	0	0		0		0	0	0	0	0	0	0	0	0	0	0		0	0
19-51A	Cotton	0.001								1
281-24-236	Cotton	0.001	0		0			0	0		0		0	0		0	0	0	0	0	0	0	0		0	0	0	0	0	1	0		0		0	0	0	0	1	0	0	0	0	0	0		0	0
3006-210-23	Cotton	0.001	0		0			0	0		0		0	0		0	0	0	0	0	0	0	0		0	0	0	0	0	1	0		0		0	0	0	0	1	0	0	0	0	0	0		0	0
31807/ 31808	Cotton	0.001	1		0			0	0		0		0	0		0	0	0	0	0	0	0	0		0	0	0	0	1	1	0		0		0	0	0	0	0	0	0	0	0	0	0		0	0
BG4740	Cotton	0.001
BXN, 10211, 10215, 10222, 10224	Cotton	0.001	1		0			0	0		0		0	0		0	0	0	0	0	0	0	0		0	0	0	0	0	0	0		0		0	0	0	0	0	0	0	0	0	0	0		0	0
China cotton 1	Cotton	0.001
China cotton 2	Cotton	0.001
China cotton 3	Cotton	0.001
COT 102	Cotton	0.001	0		0			0	0		0		0	0		0	0	0	0	0	0	0	0		0	0	0	0	0	0	0		0		0	0	1	0	0	1	0	0	0	0	0		0	0
Event 1	Cotton	0.001	1					0						0							0				0	0		0		0			0				0	0	0	0	0	0	0	0			0
G4740	Cotton	0.001
GHB614	Cotton	0.01	0		0			0	0		0		0	0		0	0	0	0	0	0	0	0		0	0	0	0	0	0	0		0		0	0	0	0	0	0	0	0	0	0	0		1	0
LLcotton25	Cotton	0.01	1		0			0	0		0		0	0		0	0	0	0	0	0	0	0		0	0	0	0	0	0	0		0		0	0	0	0	0	0	0	0	0	0	0		0	0
MON 531	Cotton	0.01	1		0			0	0		0	1	0	0		0	0	0	0	0	0	0	0		0	0	0	0	0	0	0		0		0	0	0	0	0	0	0	0	0	0	0		0	0
MON88937	Cotton	0.001	1
MON15985 (DB50xMON531)	Cotton	0.01	1		0			0	0		0		0	0		0	0	0	0	0	0	0	0		0	0	0	0	0	0	0		0		0	0	0	0	0	0	0	0	0	0	0		0	0
MON15985xMON1445	Cotton	0.01	1	0	0	0	0	0	0	0	0	0	0	1	0	0	0	0	1	0	0	0	0	0	0	0	0	0	0	0	0	0	0	0	0	0	0	0	0	0	0	0	0	0	0	0	0	0	0
MON15985xMON88913	Cotton	0.001	1	0	0	0	0	0	0	0	0	0	0	1	0	0	0	0	1	0	0	0	0	0	0	0	0	0	0	0	0	0	0	0	0	0	0	0	0	0	0	0	0	0	0	0	0	0	0
3006-210-23x281-24-236	Cotton	0.01	0	0	0	0	0	0	0	0	0	0	0	0	0	0	0	0	0	0	0	0	0	0	0	0	0	0	0	1	0	0	0	0	0	0	0	0	1	0	0	0	0	0	0	0	0	0	0
3006-210-23x281-24-236x1445	Cotton	0.001	1	0	0	0	0	0	0	0	0	0	0	1	0	0	0	0	1	0	0	0	0	0	0	0	0	0	0	1	0	0	0	0	0	0	0	0	1	0	0	0	0	0	0	0	0	0	0
3006-210-23x281-24-236xMON88913	Cotton	0.001	1	0	1	0	0	0	0	0	0	0	0	0	0	1	1	1	0	0	0	0	0	0	0	0	0	0	0	1	0	0	0	0	0	0	0	0	1	0	0	0	0	0	0	0	0	0	0
MON531xMON1445	Cotton	0.01	1	0	0	0	0	0	0	0	0	1	0	1	0	0	0	0	1	0	0	0	0	0	0	0	0	0	0	0	0	0	0	0	0	0	0	0	0	0	0	0	0	0	0	0	0	0	0
GBH119xT304-40	Cotton	0.001	1	0	0	0	0	0	0	0	0	0	0	0	0	0	0	0	0	0	0	0	0	0	0	0	0	0	0	0	0	0	0	0	0	0	0	0	0	0	0	0	0	0	0	0	0	0	0
LLcotton25xMON15985	Cotton	0.001	1	0	0	0	0	0	0	0	0	0	0	0	0	0	0	0	0	0	0	0	0	0	0	0	0	0	0	0	0	0	0	0	0	0	0	0	0	0	0	0	0	0	0	0	0	0	0
COT 67B	Cotton	0.001																																			1			1
GHB-119	Cotton	0.01	1
T304-40	Cotton	0.01	1
MXB-13	Cotton	0.001																												1									1
ASR368	Creeping bentgrass	0.001	1		0			0	0		0		0	0		0	0	0	0	0		0	0		0		0	0	0	0	0		0		0	1	0		0		0	0		0	0		0	0
ATBT04-27, ATBT04-36	Creeping bentgrass	0.001	1		0			0	0		0		0	0		0	0	0	0	0		0	0		1		0	0	0	0	0		0		0	0	0		0		0	0		0	0		0	0
FP967	Flax	0.01	0		0			0	0		0		0	0		0	0	0	0	0		0	0		0		0	0	0	0	0		1		0	0	0		0		0	0		0	0		0	0
RH44	Lentil	0.001
J101, 163	Lucerne	0.001												1
A, B	Melon	0.001	0		0			0	0		0		0	0		0	0	0	0	0		0	0		0		0	0	0	0	0		1		0	0	0		0		0	0		0	0		0	0
Prince Melon	Melon	0.001
55-1, 63-1	Papaya	0.01	1		0			0	0		0		0	0		0	0	0	0	0		0	0		0		0	0	0	0	0		1		0	0	0		0		0	0		0	0		0	0
Huanong 1 (Nr. 308)	Papaya	0.001
X17-2	Papaya	0.001
C5	Plum	0.001	1		0			0	0		0		0	0		0	0	0	0	0		0	0		0		0	0	0	0	0		1		0	0	0		0		0	0		0	0		0	0
ATBT04-6, ATBT04-27, ATBT04-30, ATBT04-31, ATBT04-36	Potato	0.001
ATBT04-6, ATBT04-30, ATBT04-31	Potato	0.001	1		0			0	0		0		0	0		0	0	0	0	0	0	0	0		1	0	0	0	0	0	0		0		0	0	0	0	0	0	0	0	0	0	0		0	0
BT6, BT10, BT12, BT16, BT17, BT18, BT23	Potato	0.001	1		0			0	0		0		0	0		0	0	0	0	0	0	0	0		0	0	0	0	0	0	0		0		0	0	0	0	0	0	0	0	0	0	0		0	0
EH92-527-1	Potato	0.01	0		0			0	0		0		0	0		0	0	0	0	0	0	0	0		0	0	0	0	0	0	0		1		0	0	0	0	0	0	0	0	0	0	0		0	0
RBMT21-129 (RBMT21-152), RBMT21-350	Potato	0.001	0		0			0	0		0		0	1		0	0	0	0	0	0	0	0		1	1	0	0	0	0	0		1		0	0	0	0	0	0	0	0	0	0	0		0	0
RBMT22-082 (RBMT22-186, RBMT22-238, RBMT22-262)	Potato	0.001	0		0			0	0		0		0	1		0	0	0	0	0		0	0		1		0	0	0	0	0		0		0	0	0		0		0	0		0	0		0	0
SEMT15-02, SEMT15-15	Potato	0.001	0		0			0	0		0		0	1		0	0	0	0	0		0	0		1		0	0	0	0	0		1		0	0	0		0		0	0		0	0		0	0
SPBT02-5	Potato	0.001	1		0			0	0		0		0	0		0	0	0	0	0		0	0		0		0	0	0	0	0		0		0	0	0		0		0	0		0	0		0	0
SPBT02-7	Potato	0.001	1		0			0	0		0		0	0		0	0	0	0	0		0	0		0		0	0	0	0	0		0		0	0	0		0		0	0		0	0		0	0
tBK50-13	Potato	0.001
tBK50-66	Potato	0.001
AM04-1020	Potato	0.001																															1																1
AV43-6-G7	Potato	0.001																																															1
730, 1107, 1316, 1702, 1708, 1763	Rice	0.001
Bt63 (Shanyou, JinYou)	Rice	0.01	0		0			0	0		0		0	0		0	0	0	0	0	0	0	0		0	0	0	0	0	0	0		0		0	1	0	0	0	0	0	0	0	0	0		0	0
CL121, CL141, CFX51	Rice	0.001
G2-59, G2-70, G2-138	Rice	0.001
KA130	Rice	0.001
Kinuhikari 1	Rice	0.001
Kinuhikari 2	Rice	0.001
KMD1 (Kemingdao 1)	Rice	0.01	1																														1						1
LLRICE06	Rice	0.001	1
LLRICE601	Rice	0.01	1		0			0	0		0		0	0		0	0	0	0	0	0	0	0		0	0	0	0	0	0	0		0		0	0	0	0	0	0	0	0	0	0	0		0	0
LLRICE62	Rice	0.01	1		0			0	0		0		0	0		0	0	0	0	0	0	0	0		0	0	0	0	0	0	0		0		0	0	0	0	0	0	0	0	0	0	0		0	0
Nihonbare 16-2	Rice	0.001
Nihonbare 20-2, 21-3	Rice	0.001
PWC16	Rice	0.001
Tsuki-no-hikari H39, H75	Rice	0.001
Event T103-10 (Xa21-IR72)	Rice	0.001	1
KeFeng6	Rice	0.01	1																																	1			1
86AB1	Rice	0.001
86AS2	Rice	0.001
Bt-IR72	Rice	0.001
IMINTA-1, IMINTA-4	Rice	0.001
305423	Soybean	0.01	0		0			0	0		0		0	0		0	0	0	0	1	0	0	0		0	0	0	0	0	0	0		0		1	0	0	0	0	0	0	0	0	0	0		0	0
356043	Soybean	0.01	1		0			0	0		0		0	0		0	0	0	0	1	0	0	0		0	0	1	0	0	0	0		0		0	0	0	0	0	0	0	0	0	0	0		0	0
A2704-12, A2704-21, A5547-35	Soybean	0.01	1		0			0	0		0		0	0		0	0	0	0	0	0	0	0		0	0	0	0	0	0	0		0		0	0	0	0	0	0	0	0	0	0	0		0	0
A5547-127	Soybean	0.01	1		0			0	0		0		0	0		0	0	0	0	0	0	0	0		0	0	0	0	0	0	0		0		0	0	0	0	0	0	0	0	0	0	0		0	0
BPS-CV127-9	Soybean	0.01	0		0			0	0		0		0	0		0	0	0	0	0		0	0		0		0	0	0	0	0		0		0	0	0		0		0	0		0	0		0	0
G94-1, G94-19, G-168 (? 260-05)	Soybean	0.001	1		0			0	0		0		0	0		0	0	0	0		0	0	0		0	0	0	0	0	0	0		0		0	0	0	0	0	0	0	0	0	0	1		0	0
GTS 40-3-2, MON40-3-2	Soybean	0.069	1		0			0	0		0		0	0		0	0	0	0	0	0	0	0		0	0	0	0	0	0	0		0		0	0	0	0	0	0	0	0	0	0	0		0	0
GU262	Soybean	0.001	1		0			0	0		0		0	0		0	0	0	0	0	0	0	0		0	0	0	0	0	0	0		0		0	0	0	0	0	0	0	0	0	0	0		0
MON87701	Soybean	0.01
MON89788	Soybean	0.014	0		0			0	0		0		0	1		1	1	0	0	0	0	0	0		0	0	0	0	0	0	0		0		0	0	0	0	0	0	0	0	0	0	0		0	0
OT96-15	Soybean	0.001	0					0						0							0				0	0		0		0			0				0	0	0	0	0	0	0	0			0
W62, W98	Soybean	0.001	1		0			0	0		0		0	0		0	0	0	0	0	0	0	0		0	0	0	0	0	0	0		0		0	0	0	0	0	0	0	0	0	0	0		0	0
MON87705	Soybean	0.001		1												1
MON87769	Soybean	0.001		1
DAS68416-4	Soybean	0.001																																						1
FG72	Soybean	0.01
Mon87708	Soybean	0.001
CZW3	Squash	0.001
ZW20	Squash	0.001	1		0			0	0		0		0	0		0	0	0	0	0		0	0		0		0	0	0	0	0		0		0	0	0		0		0	0		0	0		0	0
#203	Sugarbeet	0.001
#77	Sugarbeet	0.001
GTSB77	Sugarbeet	0.001	1		0			0	0		0		0	1		0	0	0	0	0	0	0	0		0	0	0	0	0	0	0		0		0	0	0	0	0	0	0	0	0	0	0		0	0
H7-1, RUR H7	Sugarbeet	0.01	0		0			0	0		0		0	1		0	0	0	0	0	0	0	0		0	0	0	0	0	0	0		0		0	0	0	0	0	0	0	0	0	0	0		0	0
T-120-7	Sugarbeet	0.001	1		0			0	0		0		0	0		0	0	0	0	0	0	0	0		0	0	0	0	0	0	0		1		0	0	0	0	0	0	0	0	0	0	0		0	0
T252	Sugarbeet	0.001	1
A5-15	Sugarbeet	0.001	1		0			0	0		0		0	1		0	0	0	0	0	0	0	0		0	0	0	0	0	0	0		0		0	0	0	0	0	0	0	0	0	0	0		0	0
China pepper 1	Sweet pepper	0.001
PK-SP01	Sweet pepper	0.001
5345	Tomato	0.001	1		0			0	0		0		0	0		0	0	0	0	0		0	0		0		0	0	0	0	0		0		0	0	0		0		0	0		0	0		0	0
117, 1046, 1204, 1208	Tomato	0.001
1345-4	Tomato	0.001	1		0			0	0		0			0		0	0	0	0	0		0	0		0		0	0	0	0	0		1	1	0	0	0		0		0	0		0	0		0	0
35 1 N	Tomato	0.001	0		0			0	0		0		1	0		0	0	0	0	0		0	0		0		0	0	0	0	0		1		0	0	0		0		0	0		0	0		0	0
405, 707	Tomato	0.001
5345	Tomato	0.001
8338	Tomato	0.001	1		0			0	0		0		0	1		0	0	0	0	0		0	0		0		0	0	0	0	0		0		0	0	0		0		0	0		0	0		0	0
B, Da, F	Tomato	0.001	1		0			0	0		0		0	0		0	0	0	0	0		0	0		0		0	0	0	0	0		1		0	0	0		0		0	0		0	0		0	0
China tomato 1	Tomato	0.001
China tomato 2	Tomato	0.001
CR29, CR32, CR33	Tomato	0.001
Dadong 9	Tomato	0.001
Flavr Savr (= CR3-613, CR3-623)	Tomato	0.001	1		0	1		0	0		0		0	0		0	0	0	0	0		0	0		0		0	0	0	1	1		0		0	0	0		0		0	0		0	0		0	0
ICI9, ICI13	Tomato	0.001
Japan tomato 1	Tomato	0.001
N�4-7	Tomato	0.001
Nema 282F	Tomato	0.001
PK-TM8805R	Tomato	0.001
fungal resistant	Wheat	0.001																																					1
MON71800	Wheat	0.001	1		0			0	0		0		0	0		0	0	0	0	0		0	0		0		0	0	0	0	0		0		0	1	0		0		0	0		0	0		0	0
SWP965001	Wheat	0.001
AP205CL	Wheat	0.001
AP602CL	Wheat	0.001
BW255-2, BW238-3	Wheat	0.001
BW7	Wheat	0.001
Teal 11A	Wheat	0.001
Ilyou Kefeng-6 (hybrid line)	Rice	0.001	1
Huahui 1	Rice	0.001																																		1
Event 11586 (Golden rice)	Rice	0.001
GM II-Youming 86	Rice	0.001	1
Bt aizawai 7-29	Rice	0.001	1
Bt Xiushui 11	Rice	0.001																																					1
Minghui 63a	Rice	0.001																																					1
GM Minghui 63b	Rice	0.001																																					1
IR72; Minghui 63c	Rice	0.001																																		1
GM Minghui 86a	Rice	0.001																																		1
Eyi 105; Ewan 5	Rice	0.001	1																																				1
Xiushui 11; Chunjiang 11	Rice	0.001	1
Jijing 81; Jijing 88; Tong 887	Rice	0.001	1
Minghui 86b	Rice	0.001																																		1
Minghui 63d; Zhenshan 97A, MaxieA	Rice	0.001
Zhuxian B	Rice	0.001																																		1
Zhongua 91(a)	Rice	0.001																																		1
Zhongua 91(b)	Rice	0.001																																		1
Xiushui 110	Rice	0.001																																					1
Bt11xMIR604	Corn	0.01	1		0			0	0		0		0	0		0	0	0	0	0	0	0	0		0	0	0	0	0	0	0		0		0	0	0	0	1	0	1	0	0	0	0		0	0
Bt11xMIR604xGA21	Corn	0.01	1		0			0	0		0		0	0		0	0	0	0	0	0	0	0		0	0	0	0	0	0	0		0		0	1	0	0	1	0	1	0	0	0	0		0	0
MON87701xMON89188	Soybean	0.01												1		1	1
DAS-40278-9	Corn	0.01																																					1
[truncated: 173 more columns]
