# Supplementary material for: GMOseek: a user friendly tool for optimized GMO testing
Source: BMC Bioinformatics. 2014 Aug 1;15(1):258. doi: 10.1186/1471-2105-15-258 (PMC4138379; doi:10.1186/1471-2105-15-258)
Supplement: Supplementary file 3 — Additional file 3: GMO_EU_2010.tab. Tabulated file with frequencies and genetic components of the different EU authorized GM events in 2010. (ZIP 2 KB) [file 12859_2013_6540_MOESM3_ESM.zip]

Archive with 1 entries (1 files):
- 2017301539113104_MOESM6_ESM.tab
