# Supplementary material for: GMOseek: a user friendly tool for optimized GMO testing
Source: BMC Bioinformatics. 2014 Aug 1;15(1):258. doi: 10.1186/1471-2105-15-258 (PMC4138379; doi:10.1186/1471-2105-15-258)
Supplement: Supplementary file 5 — Additional file 5: GMO_all_2012.tab. Tabulated file with frequencies and genetic components of all known GM events in 2012. (ZIP 2 KB) [file 12859_2013_6540_MOESM5_ESM.zip]

Archive with 1 entries (1 files):
- 2017301539113104_MOESM8_ESM.tab
