# Supplementary material for: GMOseek: a user friendly tool for optimized GMO testing
Source: BMC Bioinformatics. 2014 Aug 1;15(1):258. doi: 10.1186/1471-2105-15-258 (PMC4138379; doi:10.1186/1471-2105-15-258)
Supplement: Supplementary file 29 — Additional file 29: Raw results of the GMOseek robustness tests performed with the scenario "near future 3". (ZIP 1 KB) [file 12859_2013_6540_MOESM29_ESM.zip]

Archive with 1 entries (1 files):
- 2017301539113104_MOESM29_ESM.tab
